# Supplementary material for: Atomically Thin Amorphous Indium–Oxide Semiconductor Film Developed Using a Solution Process for High-Performance Oxide Transistors
Source: Nanomaterials (Basel). 2023 Sep 16;13(18):2568. doi: 10.3390/nano13182568 (PMC10536517; doi:10.3390/nano13182568)
Supplement: Supplementary file 1 [file nanomaterials-13-02568-s001.zip]

Archive with 1 entries (1 files):
- nanomaterials-2593056-supplementary.pdf
